# Supplementary material for: Use of Radon and CO2 for the Identification and Analysis of Short-Term Fluctuations in the Ventilation of the Polychrome Room Inside the Altamira Cave
Source: Int J Environ Res Public Health. 2022 Mar 19;19(6):3662. doi: 10.3390/ijerph19063662 (PMC8955978; doi:10.3390/ijerph19063662)
Supplement: Supplementary file 1 [file ijerph-19-03662-s001.zip]

Archive with 1 entries (1 files):
- ijerph-1592538-supplementary.pdf
